# Supplementary material for: Targeting SARS-CoV-2 Mpro and PLpro by Repurposing Clinically Approved Drugs
Source: Viruses. 2025 Nov 29;17(12):1564. doi: 10.3390/v17121564 (PMC12737678; doi:10.3390/v17121564)
Supplement: Supplementary file 1 [file viruses-17-01564-s001.zip]

Archive with 4 entries (4 files):
- Figure S1. The quality control of proteases for microarray embedding.jpg
- Figure S2. Cytotoxicity of drugs for repurposing.jpg
- Table S1. microarray-positive candidates for Mpro and PLpro .XLSX
- Table S2. protein PDBs for docking.pdf
