# Supplementary material for: Targeting SARS-CoV-2 Mpro and PLpro by Repurposing Clinically Approved Drugs
Source: Viruses. 2025 Nov 29;17(12):1564. doi: 10.3390/v17121564 (PMC12737678; doi:10.3390/v17121564)
Supplement: Supplementary file 1 [file viruses-17-01564-s001.zip › Table S1. microarray-positive candidates for Mpro and PLpro .XLSX]

## Sheet: Mpro
Block	Column	Row	Name	ID	SNR
16	2	13	Oxytocin	5I6	5.52885
16	4	25	1,2-Dilinoleoyl-3-oleoyl-rac-glycerol	5K20	2.55571
18	12	10	Ceftriaxone Disodium Salt Hemiheptahydrate	4K22	2.13489
18	12	22	Cefepime Dihydrochloride Monohydrate	5K16	2.07133
10	7	22	Cefotaxime sodium salt,Cefotaxim sodium salt	4G4	2.01486
14	12	4	BISMUTH(III) SUBNITRATE 98%	4K16	2.00528
17	5	16	Doripenem Hydrate	5F8	1.99244
15	5	4	Cefuroxime Sodium Salt	4N13	1.99071
19	8	7	Cefoselis sulfate	6D18	1.9252
9	7	25	Cefotetan	4H9	1.91899
27	2	25	MRS 2578	9B12	1.8642
15	9	13	Natamycin (Pimaricin)	5N6	1.86299
15	2	13	Risedronate sodium	5J6	1.85107
9	11	25	Cefaclor Monohydrate	4H7	1.79423
8	9	25	Cephalothin sodium salt,7-(2-Thienylacetamido)cephalosporanic acid sodium salt, Cephalotin sodium salt	4E12	1.77842
19	2	16	Sulfathiazole	7J5	1.77167
13	2	22	Resveratrol	5B24	1.76422
34	11	22	Ceftriaxone Sodium Trihydrate	10G20	1.75635
18	2	16	L-Ascorbic Acid	5A12	1.75059
1	1	22	p-Coumaric	2N10	1.74982
17	7	7	Cefadroxil	4H21	1.71952
23	2	1	Valproic acid sodium salt (Sodium valproate)	6B6	1.69406
24	6	1	Trifluridine (Viroptic)	6A4	1.68342
28	5	22	7-Aminocephalosporanic acid	9M1	1.68019
15	12	4	Cefixime	4L15	1.67496
19	2	1	Cefoperazone (Cefobid)	6J6	1.66088
22	12	7	Zolmitriptan (Zomig)	6C15	1.65875
13	2	19	Dexrazoxane Hydrochloride	5J17	1.65426
19	8	4	Cefprozil hydrate (Cefzil)	6L11	1.64446
18	8	13	Amoxicillin Trihydrate	5K5	1.62548
16	12	19	('±)-alpha-Tocopherol, synthetic, 95%	5C16	1.60586
18	5	22	Vancomycin Hydrochloride	5M14	1.60391
4	1	1	Oleuropein	1E4	1.59316
30	7	4	Amoxicillin (Amoxycillin)	7O22	1.58369
16	6	13	Leuprolide Acetate	5I4	1.57391
11	5	16	Phlorizin (Phloridzin)	3N13	1.56807
21	1	25	Ampicillin sodium	7N15	1.56477
36	12	16	Levosulpiride	10K9	1.55907
2	2	13	Polyphyllin VII	1I23	1.55554

## Sheet: PLpro
Block	Column	Row	Name	ID	SNR
16	2	13	Oxytocin	5I6	6.51775
15	2	13	Risedronate sodium	5J6	1.9637
24	6	1	Trifluridine (Viroptic)	6A4	1.83738
23	2	1	Valproic acid sodium salt (Sodium valproate)	6B6	1.77527
30	2	25	KW 2449	9A11	1.62885
31	7	1	Tyrphostin 9 (SF 6847)	9H16	1.61553
30	12	13	Diminazene Aceturate	8C15	1.59852
13	1	22	Minoxidil	5F22	1.58935
18	12	19	Glucagon	5C15	1.57855
